# Supplementary material for: Innovative Therapeutic Delivery of Metastasis-Associated in Colon Cancer 1-Suppressing miRNA Using High Transmembrane 4 L6 Family Member 5-Targeting Exosomes in Colorectal Cancer Mouse Models
Source: Int J Mol Sci. 2024 Aug 26;25(17):9232. doi: 10.3390/ijms25179232 (PMC11394864; doi:10.3390/ijms25179232)
Supplement: Supplementary file 1 [file ijms-25-09232-s001.zip]

Archive with 1 entries (1 files):
- ijms-3114635-supplementary.pdf
